# Supplementary material for: Removal of Ibuprofen from Contaminated Water by Bioaugmentation with Novel Bacterial Strains Isolated from Sewage Sludge
Source: Microorganisms. 2025 Aug 18;13(8):1927. doi: 10.3390/microorganisms13081927 (PMC12388369; doi:10.3390/microorganisms13081927)
Supplement: Supplementary file 1 [file microorganisms-13-01927-s001.zip]

Archive with 1 entries (1 files):
- microorganisms-3776668-supplementary.pdf
